# Supplementary material for: Sex-Specific Causal Relations between Steroid Hormones and Obesity—A Mendelian Randomization Study
Source: Metabolites. 2021 Oct 28;11(11):738. doi: 10.3390/metabo11110738 (PMC8624973; doi:10.3390/metabo11110738)
Supplement: Supplementary file 1 [file metabolites-11-00738-s001.zip]

Archive with 2 entries (2 files):
- SupplementalData.pdf
- SupplementalTables.xlsx
